# Supplementary material for: A Systematic Review and Meta-Analysis of Free Triiodothyronine (FT3) Levels in Humans Depending on Seasonal Air Temperature Changes: Is the Variation in FT3 Levels Related to Nonshivering Thermogenesis?
Source: Int J Mol Sci. 2023 Sep 13;24(18):14052. doi: 10.3390/ijms241814052 (PMC10531421; doi:10.3390/ijms241814052)
Supplement: Supplementary file 1 [file ijms-24-14052-s001.zip]

Archive with 1 entries (1 files):
- ijms-2597091-supplementary.pdf
